# Supplementary material for: Fat-free/lean body mass in children with insulin resistance or metabolic syndrome: a systematic review and meta-analysis
Source: BMC Pediatr. 2022 Jan 22;22:58. doi: 10.1186/s12887-021-03041-z (PMC8783460; doi:10.1186/s12887-021-03041-z)
Supplement: Supplementary file 1 — Additional file 1: Table S1. Search strategy for systematic reviews and systematic review protocols. Table S2. PRISMA-S Checklist. Table S3. Quality assessment of the included cross-sectional studies. Table S4. Quality assessment of the included longitudinal study. Table S5. Quality assessment of the included clinical trial. Table S6. Grading of Recommendations, Assessment, Development, and Evaluation (GRADE) summary of findings. Table S7. PRISMA 2020 for abstracts Checklist. [file 12887_2021_3041_MOESM1_ESM.zip]

Archive with 7 entries (7 files):
- Table S1.docx
- Table S2.docx
- Table S3.doc
- Table S4.doc
- Table S5.doc
- Table S6.docx
- Table S7.docx
